# Supplementary material for: The Design of a Plant-Based Biopesticide Formulation with Extracts and Derivatives Containing Naphthoquinones
Source: Plants (Basel). 2025 Nov 9;14(22):3427. doi: 10.3390/plants14223427 (PMC12655655; doi:10.3390/plants14223427)
Supplement: Supplementary file 1 [file plants-14-03427-s001.zip]

Archive with 1 entries (1 files):
- plants-3855040-supplementary.pdf
